# Supplementary material for: Automated Interlaboratory Comparison of Therapeutic Drug Monitoring Data and Its Use for Evaluation of Published Therapeutic Reference Ranges
Source: Pharmaceutics. 2023 Feb 16;15(2):673. doi: 10.3390/pharmaceutics15020673 (PMC9964937; doi:10.3390/pharmaceutics15020673)
Supplement: Supplementary file 1 [file pharmaceutics-15-00673-s001.zip]

Archive with 5 entries (5 files):
- Table S1 - Table 1 Supplementary data.xlsx
- Table S2 - Table 2 Supplementary data.xlsx
- Table S3 - Table 3 Supplementary data.xlsx
- Table S4 - Table 4 Supplementary data.xlsx
- Table S5 - Table 5 Supplementary data.xlsx
