# Supplementary material for: Automated Interlaboratory Comparison of Therapeutic Drug Monitoring Data and Its Use for Evaluation of Published Therapeutic Reference Ranges
Source: Pharmaceutics. 2023 Feb 16;15(2):673. doi: 10.3390/pharmaceutics15020673 (PMC9964937; doi:10.3390/pharmaceutics15020673)
Supplement: Supplementary file 1 [file pharmaceutics-15-00673-s001.zip › Table S1 - Table 1 Supplementary data.xlsx]

## Sheet: AUH - Tabel 1
#	Analysis	Gender	Age	From Date	To Date	# Samples	Incl. Samples	# Patients	Percentile	Percentile Analysis	2SD	Min	Max	Average	Median	Tukey Fences	#Outliers
1	P-Clozapin	Both	0 - 100	2014-01-03	2019-01-08	14095	14095	1398	408,5 - 2143	All samples - Inter. C=0 - 10-90% - 7 months	-194 - 2614	57	4524	1210	1094
2	P-Clozapin	Both	0 - 100	2014-01-03	2019-01-08	14095	3224	1398	400,4 - 1980	TDM - Inter. C=0 - 10-90% - 7 months	-115 - 2413	75	4455	1149	1074
3	P-Clozapin	Both	0 - 100	2014-01-03	2019-01-03	14095	1398	1398	275,8 - 2034	First sample - Inter. C=0 - 10-90% - 7 months	-448 - 2552	57	4524	1052	895
4	P-Clozapin	Both	0 - 100	2014-01-14	2019-01-08	14095	1398	1398	353,8 - 2091,2	Last sample - Inter. C=0 - 10-90% - 7 months	-194 - 2594	75	4455	1200	1130
5	P-Perphenazin	Both	0 - 100	2014-01-07	2018-12-28	1224	1224	405	1,5 - 14,3	All samples - Inter. C=0 - 10-90% - 7 months	-15 - 29	0,6	326	7	5,1
6	P-Perphenazin	Both	0 - 100	2014-01-07	2018-12-28	1224	621	405	1,8 - 13,79	TDM - Inter. C=0 - 10-90% - 7 months	-3 - 17	0,6	48,2	7	5,2
7	P-Perphenazin	Both	0 - 100	2014-01-07	2018-12-28	1224	405	405	1 - 14,4	First sample - Inter. C=0 - 10-90% - 7 months	-7 - 21	0,6	55,4	7	4,8
8	P-Perphenazin	Both	0 - 100	2014-01-07	2018-12-28	1224	405	405	1,5 - 13,6	Last sample - Inter. C=0 - 10-90% - 7 months	-5 - 19	0,6	48,2	7	5
9	P-Imipramin	Both	0 - 100	2014-01-14	2018-12-28	281	281	127	43,1 - 846	All samples - Inter. C=0 - 10-90% - 7 months	-349 - 1035	7	1902	343	227
10	P-Imipramin	Both	0 - 100	2014-01-14	2018-12-28	281	146	127	27,2 - 437,4	TDM - Inter. C=0 - 10-90% - 7 months	-123 - 493	7	692	185	133
11	P-Imipramin	Both	0 - 100	2014-01-14	2018-12-28	281	127	127	24,7 - 330,8	First sample - Inter. C=0 - 10-90% - 7 months	-214 - 558	7	1427	172	115
12	P-Imipramin	Both	0 - 100	2014-01-14	2018-12-28	281	127	127	25,7 - 390,1	Last sample - Inter. C=0 - 10-90% - 7 months	-126 - 482	7	692	178	125
