# Supplementary material for: Automated Interlaboratory Comparison of Therapeutic Drug Monitoring Data and Its Use for Evaluation of Published Therapeutic Reference Ranges
Source: Pharmaceutics. 2023 Feb 16;15(2):673. doi: 10.3390/pharmaceutics15020673 (PMC9964937; doi:10.3390/pharmaceutics15020673)
Supplement: Supplementary file 1 [file pharmaceutics-15-00673-s001.zip › Table S2 - Table 2 Supplementary data.xlsx]

## Sheet: AUH - Table 2
#	Analysis	Gender	Age	From Date	To Date	# Samples	Incl. Samples	# Patients	Percentile	Percentile Analysis	2SD	Min	Max	Average	Median	Tukey Fences	#Outliers
1	P-Amitriptylin	Both	0 - 100	2014-01-07	2019-01-03	2347	1328	1033	35 - 462,4	TDM - Inter. C=0 - 10-90% - 7 months	-183 - 629	6	1981	223	179
2	P-Amitriptylin+nortriptylin	Both	0 - 100	2014-01-07	2019-01-03	2727	1639	1308	78,9 - 808,1	TDM - Inter. C=0 - 10-90% - 7 months	-202 - 1046	26	2697	422	368
3	P-Aripiprazol	Both	0 - 100	2015-03-03	2018-12-28	3036	2185	1694	116 - 1148	TDM - Inter. C=0 - 10-90% - 7 months	-285 - 1435	1	3427	575	492
4	P-Aripiprazol+Dehydroaripiprazol	Both	0 - 100	2014-01-07	2018-12-28	3478	2531	1888	217 - 1378	TDM - Inter. C=0 - 10-90% - 7 months	-151 - 1633	12	3230	741	671
5	P-Citalopram	Both	0 - 100	2014-01-07	2018-12-21	3017	2473	1975	69,3 - 377	TDM - Inter. C=0 - 10-90% - 7 months	-169 - 595	21	3427	213	176
6	P-Clomipramin	Both	0 - 100	2014-01-10	2018-12-20	3850	1777	1190	96 - 612	TDM - Inter. C=0 - 10-90% - 7 months	-148 - 828	1	4175	340	300
7	P-Clomipramin+desmethylclomipramin	Both	0 - 100	2014-01-08	2018-12-21	3813	1754	1154	285,4 - 1250,8	TDM - Inter. C=0 - 10-90% - 7 months	-35 - 1585	120	3529	775	745
8	P-Clozapin	Both	0 - 100	2014-01-03	2019-01-03	14086	3215	1394	400 - 1980	TDM - Inter. C=0 - 10-90% - 7 months	-117 - 2415	75	4455	1149	1074
9	P-Dehydroaripiprazol	Both	0 - 100	2015-03-03	2018-12-28	2995	2153	1661	42 - 347	TDM - Inter. C=0 - 10-90% - 7 months	-70 - 438	1	1169	184	161
10	P-Desipramin	Both	0 - 100	2014-01-14	2018-12-06	279	144	125	20,4 - 409,2	TDM - Inter. C=0 - 10-90% - 7 months	-247 - 613	1	1503	183	109
11	P-Desmethylclomipramin	Both	0 - 100	2014-01-10	2018-12-20	3827	1771	1183	83,1 - 776,8	TDM - Inter. C=0 - 10-90% - 7 months	-157 - 963	1	1940	403	355
12	P-Duloxetin	Both	0 - 100	2014-01-07	2019-01-08	2313	1738	1466	46,8 - 428,2	TDM - Inter. C=0 - 10-90% - 7 months	-120 - 528	11	1550	204	159
13	P-Escitalopram	Both	0 - 100	2014-01-09	2018-12-21	1496	1109	792	33 - 196,1	TDM - Inter. C=0 - 10-90% - 7 months	-71 - 281	20	1501	105	81
14	P-Fluoxetin	Both	0 - 100	2014-01-14	2018-12-28	782	555	467	117,5 - 1175	TDM - Inter. C=0 - 10-90% - 7 months	-385 - 1543	1	3930	579	474
15	P-Fluoxetin+Norfluoxetin	Both	0 - 100	2014-01-14	2018-12-14	485	379	324	350,9 - 1488,2	TDM - Inter. C=0 - 10-90% - 7 months	-283 - 2149	18	4920	933	860
16	P-Imipramin	Both	0 - 100	2014-01-14	2018-12-06	280	145	126	27 - 437,5	TDM - Inter. C=0 - 10-90% - 7 months	-124 - 496	7	692	186	133
17	P-Imipramin+desipramin	Both	0 - 100	2014-01-14	2018-12-06	274	142	123	67,8 - 817,2	TDM - Inter. C=0 - 10-90% - 7 months	-247 - 997	42	1976	375	283
18	P-Mirtazapin	Both	0 - 100	2014-01-07	2019-01-01	1537	1242	999	37 - 255	TDM - Inter. C=0 - 10-90% - 7 months	-92 - 368	4	1127	138	115
19	P-Norfluoxetin	Both	0 - 100	2014-01-14	2018-12-28	791	559	471	254,8 - 1169,6	TDM - Inter. C=0 - 10-90% - 7 months	-57 - 1407	1	2064	675	641
20	P-Nortriptylin	Both	0 - 100	2014-01-03	2019-01-03	14268	7011	4434	105 - 623	TDM - Inter. C=0 - 10-90% - 7 months	-64 - 812	20	3352	374	362
21	P-OD-venlafaxin	Both	0 - 100	2014-01-07	2019-01-01	7281	5618	4178	309,8 - 1774	TDM - Inter. C=0 - 10-90% - 7 months	-611 - 2601	1	39420	995	903
22	P-Olanzapin	Both	0 - 100	2014-01-08	2018-12-30	4034	2674	1853	38 - 247	TDM - Inter. C=0 - 10-90% - 7 months	-62 - 322	20	1297	130	109
23	P-Paliperidon	Both	0 - 100	2014-01-08	2018-12-30	4985	3411	2348	11 - 109	TDM - Inter. C=0 - 10-90% - 7 months	-38 - 146	2	616	54	42
24	P-Perphenazin	Both	0 - 100	2014-01-07	2018-12-14	1221	618	402	1,8 - 13,54	TDM - Inter. C=0 - 10-90% - 7 months	-3 - 17	0,6	48,2	7	5,2
25	P-Quetiapin	Both	0 - 100	2014-01-03	2018-12-30	5280	3580	2652	33 - 851	TDM - Inter. C=0 - 10-90% - 7 months	-581 - 1327	13	3952	373	217
26	P-Risperidon	Both	0 - 100	2014-01-08	2018-12-30	3194	2270	1563	3 - 58	TDM - Inter. C=0 - 10-90% - 7 months	-39 - 89	2	390	25	14
27	P-Risperidon+Paliperidon	Both	0 - 100	2014-01-08	2018-12-30	4351	3031	2097	16 - 139	TDM - Inter. C=0 - 10-90% - 7 months	-45 - 187	4	898	71	55
28	P-Sertralin	Both	0 - 100	2014-01-07	2018-12-28	5409	4142	3434	33 - 233	TDM - Inter. C=0 - 10-90% - 7 months	-73 - 315	5	1370	121	97
29	P-Venlafaxin	Both	0 - 100	2014-01-07	2019-01-01	7228	5584	4151	57 - 966,6	TDM - Inter. C=0 - 10-90% - 7 months	-2480 - 3408	1	98564	464	282
30	P-Venlafaxin+OD-venlafaxin	Both	0 - 100	2014-01-07	2019-01-01	7194	5559	4131	489 - 2522	TDM - Inter. C=0 - 10-90% - 7 months	-218 - 3086	49	7787	1434	1301
31	P-Ziprasidon	Both	0 - 100	2014-01-08	2018-12-14	565	375	245	38 - 348,5	TDM - Inter. C=0 - 10-90% - 7 months	-149 - 515	19	1287	183	131
32	P-Zuclopenthixol	Both	0 - 100	2014-01-07	2018-12-28	2390	1360	885	6,5 - 42,8	TDM - Inter. C=0 - 10-90% - 7 months	-15 - 61	2,1	301	23	18

## Sheet: EHL - Table 2
#	Analysis	Gender	Age	From Date	To Date	# Samples	Incl. Samples	# Patients	Percentile	Percentile Analysis	2SD	Min	Max	Average	Median	Tukey Fences	#Outliers
1	Amitriptylin;P	Both	0 - 100	2012-01-04	2022-03-30	1406	847	612	82,7 - 478,6	TDM - Inter. C=0 - 10-90% - 7 months	-461 - 1039	45	6565	289	228
2	Amitriptylin+nortriptylin;P	Both	0 - 100	2012-01-04	2022-03-30	1305	795	570	201 - 916,5	TDM - Inter. C=0 - 10-90% - 7 months	-446 - 1578	91	7403	566	483
3	Aripiprazol;P	Both	0 - 100	2012-09-13	2022-03-30	2198	1757	1449	154 - 1063,9	TDM - Inter. C=0 - 10-90% - 7 months	-220 - 1328	40	3948	554	475
4	Aripiprazol+Dehydroaripiprazol;P	Both	0 - 100	2012-09-27	2022-03-30	2012	1652	1365	283 - 1464,8	TDM - Inter. C=0 - 10-90% - 7 months	-177 - 1787	95	4790	805	706
5	Citalopram;P	Both	0 - 100	2016-06-01	2022-03-28	942	825	632	80 - 499	TDM - Inter. C=0 - 10-90% - 7 months	-388 - 948	14	5361	280	220
6	Clomipramin;P	Both	0 - 100	2012-01-04	2022-03-30	837	583	400	122,3 - 627,5	TDM - Inter. C=0 - 10-90% - 7 months	-177 - 883	54	2682	353	285
7	Clomipramin+desmethylclomipramin;P	Both	0 - 100	2012-01-04	2022-03-30	811	573	394	326,3 - 1445,2	TDM - Inter. C=0 - 10-90% - 7 months	-221 - 1863	130	4765	821	715
8	Clozapin;P	Both	0 - 100	2012-01-04	2022-03-30	11971	2913	1355	349 - 2389	TDM - Inter. C=0 - 10-90% - 7 months	-481 - 3071	50	9446	1295	1139
9	Dehydroaripiprazol;P	Both	0 - 100	2012-09-13	2022-03-30	2019	1655	1366	82,5 - 405,5	TDM - Inter. C=0 - 10-90% - 7 months	-49 - 499	35	1161	225	196
10	Desipramin;P	Both	0 - 100	2012-01-12	2021-10-15	171	109	88	72,9 - 510	TDM - Inter. C=0 - 10-90% - 7 months	-208 - 716	23	1092	254	171
11	Desmethylclomipramin;P	Both	0 - 100	2012-01-04	2022-03-30	834	575	394	135,5 - 894,5	TDM - Inter. C=0 - 10-90% - 7 months	-219 - 1141	21	2992	461	383
12	Duloxetin;P	Both	0 - 100	2013-01-28	2022-03-22	225	192	179	47 - 420,6	TDM - Inter. C=0 - 10-90% - 7 months	-353 - 795	15	3113	221	145
13	Escitalopram;P	Both	0 - 100	2016-06-30	2022-03-11	121	111	99	31 - 282,6	TDM - Inter. C=0 - 10-90% - 7 months	-116 - 364	13	616	124	79
14	Flupentixol;P	Both	0 - 100	2012-01-13	2022-02-04	279	210	136	2 - 23	TDM - Inter. C=0 - 10-90% - 7 months	-14 - 34	1	91	10	6
15	Haloperidol;P	Both	0 - 100	2012-01-06	2022-03-17	1094	645	445	5 - 48,05	TDM - Inter. C=0 - 10-90% - 7 months	-19 - 65	1	169,7	23	16
16	Imipramin;P	Both	0 - 100	2012-01-12	2021-10-15	182	117	95	70,7 - 530,4	TDM - Inter. C=0 - 10-90% - 7 months	-186 - 678	32	1351	246	175
17	Imipramin+Desipramin;P	Both	0 - 100	2012-01-12	2021-10-15	140	100	79	175 - 1032	TDM - Inter. C=0 - 10-90% - 7 months	-224 - 1292	77	2248	534	431
18	Mirtazapin;P	Both	0 - 100	2012-09-24	2022-03-10	309	274	253	75,2 - 398	TDM - Inter. C=0 - 10-90% - 7 months	-641 - 1179	21	4035	269	170
19	Nortriptylin;P	Both	0 - 100	2012-01-04	2022-03-30	4712	2711	2016	104 - 629,9	TDM - Inter. C=0 - 10-90% - 7 months	-170 - 890	25	7096	360	324
20	O-desmethyl-venlafaxin;P	Both	0 - 100	2012-01-06	2022-03-30	4796	3799	3107	312 - 1694	TDM - Inter. C=0 - 10-90% - 7 months	-307 - 2233	35	10835	963	859
21	Olanzapin;P	Both	0 - 100	2012-09-13	2022-03-30	5100	3658	2663	30 - 273	TDM - Inter. C=0 - 10-90% - 7 months	-216 - 492	5	7436	138	108
22	Paliperidon;P	Both	0 - 100	2012-06-19	2018-07-02	1621	1172	959	17 - 120,8	TDM - Inter. C=0 - 10-90% - 7 months	-43 - 169	1	1011	63	50
23	Paroxetin;P	Both	0 - 100	2012-01-19	2022-03-22	373	324	268	61,4 - 537	TDM - Inter. C=0 - 10-90% - 7 months	-192 - 712	26	1513	260	200
24	Perphenazin;P	Both	0 - 100	2012-01-19	2022-03-22	908	519	360	2 - 18	TDM - Inter. C=0 - 10-90% - 7 months	-7 - 25	1	70	9	6,9
25	Quetiapin;P	Both	0 - 100	2012-09-03	2022-03-28	2653	2043	1649	48 - 1267,8	TDM - Inter. C=0 - 10-90% - 7 months	-1981 - 3235	15	33527	627	328
26	Risperidon;P	Both	0 - 100	2012-06-19	2022-03-23	1410	1084	880	7 - 81,6	TDM - Inter. C=0 - 10-90% - 7 months	-64 - 132	5	716	34	19
27	Risperidon+9-hydroxy-Risperidon;P	Both	0 - 100	2012-06-15	2022-03-23	1359	1054	851	35 - 177	TDM - Inter. C=0 - 10-90% - 7 months	-77 - 275	10	1727	99	79
28	Sertindol;P	Both	0 - 100	2012-09-13	2022-03-28	259	153	114	48,3 - 235,6	TDM - Inter. C=0 - 10-90% - 7 months	-60 - 336	26	716	138	117
29	Sertralin;P	Both	0 - 100	2012-09-06	2022-03-30	1266	1013	934	36 - 289	TDM - Inter. C=0 - 10-90% - 7 months	-146 - 438	5	1846	146	111
30	Venlafaxin;P	Both	0 - 100	2012-01-06	2022-03-30	4458	3573	2938	96 - 1072,8	TDM - Inter. C=0 - 10-90% - 7 months	-1308 - 2364	51	31309	528	327
31	Venlafaxin+O-desmethyl-venlafaxin;P	Both	0 - 100	2012-01-06	2022-03-30	4421	3559	2926	615 - 2588,1	TDM - Inter. C=0 - 10-90% - 7 months	-979 - 4045	143	34368	1533	1315
32	Zuclopenthixol;P	Both	0 - 100	2012-01-13	2022-03-30	2459	1548	1062	7 - 62,2	TDM - Inter. C=0 - 10-90% - 7 months	-57 - 123	1	1381	33	24

## Sheet: RH - Table 2
#	Analysis	Gender	Age	From Date	To Date	# Samples	Incl. Samples	# Patients	Percentile	Percentile Analysis	2SD	Min	Max	Average	Median	Tukey Fences	#Outliers
1	P-Amitriptylin	Both	0 - 100	2011-05-09	2022-04-26	3176	1953	1492	20 < X < 440,7	Inter. C=0 - 10-90% - 7 months	-275 < X < 657	1	4548	191	130
2	P-Amitriptylin+Nortriptylin	Both	0 - 100	2011-05-09	2022-04-26	2338	1404	1025	129 < X < 906,2	Inter. C=0 - 10-90% - 7 months	-303 < X < 1313	32	5648	505	431
3	P-Clomipramin	Both	0 - 100	2011-05-09	2022-04-29	1182	664	448	70,8 < X < 652,4	Inter. C=0 - 10-90% - 7 months	-274 < X < 970	20	4108	348	291
4	P-Clomipramin+Desmethylclomipramin	Both	0 - 100	2011-05-09	2022-04-29	1112	619	409	271,9 < X < 1496,5	Inter. C=0 - 10-90% - 7 months	-345 < X < 2083	42	5910	869	788
5	P-Clozapin	Both	0 - 100	2011-05-09	2022-04-29	20579	4279	2028	130 < X < 2180	Inter. C=0 - 10-90% - 7 months	-620 < X < 2780	10	7000	1080	921
6	P-Desipramin	Both	0 - 100	2011-05-18	2022-04-04	368	268	179	20 < X < 528	Inter. C=0 - 10-90% - 7 months	-224 < X < 688	18	1447	232	173
7	P-Desmethylclomipramin	Both	0 - 100	2011-05-09	2022-04-29	1174	661	445	44,6 < X < 949,9	Inter. C=0 - 10-90% - 7 months	-329 < X < 1263	16	4348	467	386
8	P-Dosulepin	Both	0 - 100	2011-06-06	2022-04-06	245	139	107	20 < X < 504,8	Inter. C=0 - 10-90% - 7 months	-390 < X < 918	20	3000	264	193
9	P-Dosulepin+Northiaden	Both	0 - 100	2011-06-06	2022-04-06	213	122	92	118,6 < X < 887,8	Inter. C=0 - 10-90% - 7 months	-458 < X < 1390	57	2876	466	339
10	P-Imipramin	Both	0 - 100	2011-05-18	2022-04-04	363	265	178	20 < X < 587,5	Inter. C=0 - 10-90% - 7 months	-210 < X < 750	20	1427	270	209
11	P-Imipramin+Desipramin	Both	0 - 100	2011-10-27	2022-03-17	309	220	136	141 < X < 1137	Inter. C=0 - 10-90% - 7 months	-208 < X < 1396	60	2116	594	542
12	P-Northiaden	Both	0 - 100	2011-06-06	2022-04-06	243	137	105	20 < X < 356,3	Inter. C=0 - 10-90% - 7 months	-324 < X < 672	16	1965	174	107
13	P-Nortriptylin	Both	0 - 100	2011-05-09	2022-04-29	14610	7295	4671	69 < X < 660,5	Inter. C=0 - 10-90% - 7 months	-141 < X < 879	12	4650	369	345
