# Supplementary material for: Automated Interlaboratory Comparison of Therapeutic Drug Monitoring Data and Its Use for Evaluation of Published Therapeutic Reference Ranges
Source: Pharmaceutics. 2023 Feb 16;15(2):673. doi: 10.3390/pharmaceutics15020673 (PMC9964937; doi:10.3390/pharmaceutics15020673)
Supplement: Supplementary file 1 [file pharmaceutics-15-00673-s001.zip › Table S3 - Table 3 Supplementary data.xlsx]

## Sheet: AUH - Table 3
#	Analysis	Gender	Age	From Date	To Date	# Samples	Incl. Samples	# Patients	Percentile	Percentile Analysis	2SD	Min	Max	Average	Median	Tukey Fences	#Outliers
1	P-Amitriptylin	Both	0 - 100	2014-01-07	2019-01-08	2348	1329	1033	77 - 310	TDM - Inter. C=0 - 25-75% - 7 months	-183 - 629	6	1981	223	179
2	P-Amitriptylin+nortriptylin	Both	0 - 100	2014-01-07	2019-01-08	2728	1640	1308	180 - 596	TDM - Inter. C=0 - 25-75% - 7 months	-201 - 1047	26	2697	423	368
3	P-Aripiprazol	Both	0 - 100	2015-03-03	2019-01-03	3038	2187	1695	265,5 - 787,5	TDM - Inter. C=0 - 25-75% - 7 months	-285 - 1435	1	3427	575	492
4	P-Aripiprazol+Dehydroaripiprazol	Both	0 - 100	2014-01-07	2019-01-03	3480	2533	1889	392,25 - 1035	TDM - Inter. C=0 - 25-75% - 7 months	-151 - 1633	12	3230	741	671
5	P-Citalopram	Both	0 - 100	2014-01-07	2019-01-01	3026	2482	1981	112,5 - 270,5	TDM - Inter. C=0 - 25-75% - 7 months	-169 - 595	21	3427	213	176
6	P-Clomipramin	Both	0 - 100	2014-01-10	2018-12-28	3857	1784	1192	188 - 444	TDM - Inter. C=0 - 25-75% - 7 months	-146 - 826	1	4175	340	300
7	P-Clomipramin+desmethylclomipramin	Both	0 - 100	2014-01-08	2018-12-28	3820	1761	1156	477 - 1011	TDM - Inter. C=0 - 25-75% - 7 months	-35 - 1585	120	3529	775	745
8	P-Clozapin	Both	0 - 100	2014-01-03	2019-01-08	14095	3224	1398	677 - 1528	TDM - Inter. C=0 - 25-75% - 7 months	-115 - 2413	75	4455	1149	1074
9	P-Dehydroaripiprazol	Both	0 - 100	2015-03-03	2019-01-03	2997	2155	1662	93 - 255	TDM - Inter. C=0 - 25-75% - 7 months	-70 - 438	1	1169	184	161
10	P-Desipramin	Both	0 - 100	2014-01-14	2018-12-28	280	145	126	40,75 - 248,75	TDM - Inter. C=0 - 25-75% - 7 months	-248 - 612	1	1503	182	105
11	P-Desmethylclomipramin	Both	0 - 100	2014-01-10	2018-12-28	3834	1778	1185	187,5 - 575	TDM - Inter. C=0 - 25-75% - 7 months	-157 - 963	1	1940	403	355
12	P-Duloxetin	Both	0 - 100	2014-01-07	2019-01-11	2314	1739	1467	86 - 278	TDM - Inter. C=0 - 25-75% - 7 months	-120 - 528	11	1550	204	159
13	P-Escitalopram	Both	0 - 100	2014-01-09	2019-01-01	1503	1116	795	50 - 133	TDM - Inter. C=0 - 25-75% - 7 months	-71 - 281	20	1501	105	82
14	P-Fluoxetin	Both	0 - 100	2014-01-14	2019-01-03	783	556	468	249 - 771	TDM - Inter. C=0 - 25-75% - 7 months	-385 - 1547	1	3930	581	474
15	P-Fluoxetin+Norfluoxetin	Both	0 - 100	2014-01-14	2018-12-20	488	382	326	583,5 - 1100	TDM - Inter. C=0 - 25-75% - 7 months	-280 - 2144	18	4920	932	859
16	P-Imipramin	Both	0 - 100	2014-01-14	2018-12-28	281	146	127	70,5 - 252,5	TDM - Inter. C=0 - 25-75% - 7 months	-123 - 493	7	692	185	133
17	P-Imipramin+desipramin	Both	0 - 100	2014-01-14	2018-12-28	275	143	124	127,5 - 534,75	TDM - Inter. C=0 - 25-75% - 7 months	-249 - 995	42	1976	373	283
18	P-Mirtazapin	Both	0 - 100	2014-01-07	2019-01-04	1539	1244	1000	64 - 178	TDM - Inter. C=0 - 25-75% - 7 months	-92 - 368	4	1127	138	115
19	P-Norfluoxetin	Both	0 - 100	2014-01-14	2019-01-03	792	560	472	421 - 845	TDM - Inter. C=0 - 25-75% - 7 months	-56 - 1408	1	2064	676	645
20	P-Nortriptylin	Both	0 - 100	2014-01-03	2019-01-08	14272	7015	4436	221 - 504	TDM - Inter. C=0 - 25-75% - 7 months	-64 - 812	20	3352	374	362
21	P-OD-venlafaxin	Both	0 - 100	2014-01-07	2019-01-04	7284	5621	4181	545,25 - 1328	TDM - Inter. C=0 - 25-75% - 7 months	-611 - 2601	1	39420	995	903
22	P-Olanzapin	Both	0 - 100	2014-01-08	2019-01-04	4035	2675	1854	65 - 167	TDM - Inter. C=0 - 25-75% - 7 months	-62 - 322	20	1297	130	110
23	P-Paliperidon	Both	0 - 100	2014-01-08	2019-01-04	4986	3412	2349	23 - 73	TDM - Inter. C=0 - 25-75% - 7 months	-38 - 146	2	616	54	42
24	P-Perphenazin	Both	0 - 100	2014-01-07	2018-12-28	1224	621	405	3,22 - 8,4	TDM - Inter. C=0 - 25-75% - 7 months	-3 - 17	0,6	48,2	7	5,2
25	P-Quetiapin	Both	0 - 100	2014-01-03	2019-01-04	5282	3582	2653	79 - 490	TDM - Inter. C=0 - 25-75% - 7 months	-581 - 1327	13	3952	373	217
26	P-Risperidon	Both	0 - 100	2014-01-08	2019-01-04	3195	2271	1564	6 - 28	TDM - Inter. C=0 - 25-75% - 7 months	-39 - 89	2	390	25	14
27	P-Risperidon+Paliperidon	Both	0 - 100	2014-01-08	2019-01-04	4352	3032	2098	31 - 95	TDM - Inter. C=0 - 25-75% - 7 months	-45 - 187	4	898	71	55
28	P-Sertralin	Both	0 - 100	2014-01-07	2019-01-03	5413	4146	3438	58 - 153	TDM - Inter. C=0 - 25-75% - 7 months	-73 - 315	5	1370	121	97
29	P-Venlafaxin	Both	0 - 100	2014-01-07	2019-01-04	7231	5587	4154	133 - 575	TDM - Inter. C=0 - 25-75% - 7 months	-2478 - 3406	1	98564	464	282
30	P-Venlafaxin+OD-venlafaxin	Both	0 - 100	2014-01-07	2019-01-04	7197	5562	4134	815 - 1900,5	TDM - Inter. C=0 - 25-75% - 7 months	-218 - 3086	49	7787	1434	1301
31	P-Ziprasidon	Both	0 - 100	2014-01-08	2018-12-30	566	376	246	77 - 237	TDM - Inter. C=0 - 25-75% - 7 months	-149 - 515	19	1287	183	133
32	P-Zuclopenthixol	Both	0 - 100	2014-01-07	2019-01-03	2392	1362	885	10,5 - 29,5	TDM - Inter. C=0 - 25-75% - 7 months	-15 - 61	2,1	301	23	18

## Sheet: EHL - Table 3
#	Analysis	Gender	Age	From Date	To Date	# Samples	Incl. Samples	# Patients	Percentile	Percentile Analysis	2SD	Min	Max	Average	Median	Tukey Fences	#Outliers
1	Amitriptylin;P	Both	0 - 100	2012-01-04	2022-03-30	1406	847	612	140 - 332	TDM - Inter. C=0 - 25-75% - 7 months	-461 - 1039	45	6565	289	228
2	Amitriptylin+nortriptylin;P	Both	0 - 100	2012-01-04	2022-03-30	1305	795	570	304 - 683,5	TDM - Inter. C=0 - 25-75% - 7 months	-446 - 1578	91	7403	566	483
3	Aripiprazol;P	Both	0 - 100	2012-09-13	2022-03-30	2198	1757	1449	279 - 725,5	TDM - Inter. C=0 - 25-75% - 7 months	-220 - 1328	40	3948	554	475
4	Aripiprazol+Dehydroaripiprazol;P	Both	0 - 100	2012-09-27	2022-03-30	2012	1652	1365	448 - 1040	TDM - Inter. C=0 - 25-75% - 7 months	-177 - 1787	95	4790	805	706
5	Citalopram;P	Both	0 - 100	2016-06-01	2022-03-28	942	825	632	133 - 335,75	TDM - Inter. C=0 - 25-75% - 7 months	-388 - 948	14	5361	280	220
6	Clomipramin;P	Both	0 - 100	2012-01-04	2022-03-30	837	583	400	190,75 - 439	TDM - Inter. C=0 - 25-75% - 7 months	-177 - 883	54	2682	353	285
7	Clomipramin+desmethylclomipramin;P	Both	0 - 100	2012-01-04	2022-03-30	811	573	394	476,75 - 989,75	TDM - Inter. C=0 - 25-75% - 7 months	-221 - 1863	130	4765	821	715
8	Clozapin;P	Both	0 - 100	2012-01-04	2022-03-30	11971	2913	1355	656 - 1750	TDM - Inter. C=0 - 25-75% - 7 months	-481 - 3071	50	9446	1295	1139
9	Dehydroaripiprazol;P	Both	0 - 100	2012-09-13	2022-03-30	2019	1655	1366	123 - 294	TDM - Inter. C=0 - 25-75% - 7 months	-49 - 499	35	1161	225	196
10	Desipramin;P	Both	0 - 100	2012-01-12	2021-10-15	171	109	88	97 - 346,75	TDM - Inter. C=0 - 25-75% - 7 months	-208 - 716	23	1092	254	171
11	Desmethylclomipramin;P	Both	0 - 100	2012-01-04	2022-03-30	834	575	394	230,75 - 603,25	TDM - Inter. C=0 - 25-75% - 7 months	-219 - 1141	21	2992	461	383
12	Duloxetin;P	Both	0 - 100	2013-01-28	2022-03-22	225	192	179	83 - 259	TDM - Inter. C=0 - 25-75% - 7 months	-353 - 795	15	3113	221	145
13	Escitalopram;P	Both	0 - 100	2016-06-30	2022-03-11	121	111	99	53,75 - 133,75	TDM - Inter. C=0 - 25-75% - 7 months	-116 - 364	13	616	124	79
14	Flupentixol;P	Both	0 - 100	2012-01-13	2022-02-04	279	210	136	3 - 13	TDM - Inter. C=0 - 25-75% - 7 months	-14 - 34	1	91	10	6
15	Haloperidol;P	Both	0 - 100	2012-01-06	2022-03-17	1094	645	445	9 - 31	TDM - Inter. C=0 - 25-75% - 7 months	-19 - 65	1	169,7	23	16
16	Imipramin;P	Both	0 - 100	2012-01-12	2021-10-15	182	117	95	100 - 323,75	TDM - Inter. C=0 - 25-75% - 7 months	-186 - 678	32	1351	246	175
17	Imipramin+Desipramin;P	Both	0 - 100	2012-01-12	2021-10-15	140	100	79	262 - 632	TDM - Inter. C=0 - 25-75% - 7 months	-224 - 1292	77	2248	534	431
18	Mirtazapin;P	Both	0 - 100	2012-09-24	2022-03-10	309	274	253	105,5 - 242	TDM - Inter. C=0 - 25-75% - 7 months	-641 - 1179	21	4035	269	170
19	Nortriptylin;P	Both	0 - 100	2012-01-04	2022-03-30	4712	2711	2016	194,75 - 476,25	TDM - Inter. C=0 - 25-75% - 7 months	-170 - 890	25	7096	360	324
20	O-desmethyl-venlafaxin;P	Both	0 - 100	2012-01-06	2022-03-30	4796	3799	3107	529,75 - 1267,25	TDM - Inter. C=0 - 25-75% - 7 months	-307 - 2233	35	10835	963	859
21	Olanzapin;P	Both	0 - 100	2012-09-13	2022-03-30	5100	3658	2663	58 - 178	TDM - Inter. C=0 - 25-75% - 7 months	-216 - 492	5	7436	138	108
22	Paroxetin;P	Both	0 - 100	2012-01-19	2022-03-22	373	324	268	114 - 331	TDM - Inter. C=0 - 25-75% - 7 months	-192 - 712	26	1513	260	200
23	Perphenazin;P	Both	0 - 100	2012-01-19	2022-03-22	908	519	360	4 - 11	TDM - Inter. C=0 - 25-75% - 7 months	-7 - 25	1	70	9	6,9
24	Quetiapin;P	Both	0 - 100	2012-09-03	2022-03-28	2653	2043	1649	125 - 709	TDM - Inter. C=0 - 25-75% - 7 months	-1981 - 3235	15	33527	627	328
25	Risperidon;P	Both	0 - 100	2012-06-19	2022-03-23	1410	1084	880	10 - 38	TDM - Inter. C=0 - 25-75% - 7 months	-64 - 132	5	716	34	19
26	9-hydroxy-Risperidon (Paliperidon);P	Both	0 - 100	2012-06-19	2018-07-02	1621	1172	959	30 - 82	TDM - Inter. C=0 - 25-75% - 7 months	-43 - 169	1	1011	63	50
27	Risperidon+9-hydroxy-Risperidon;P	Both	0 - 100	2012-06-15	2022-03-23	1359	1054	851	53 - 123	TDM - Inter. C=0 - 25-75% - 7 months	-77 - 275	10	1727	99	79
28	Sertindol;P	Both	0 - 100	2012-09-13	2022-03-28	259	153	114	78 - 160	TDM - Inter. C=0 - 25-75% - 7 months	-60 - 336	26	716	138	117
29	Sertralin;P	Both	0 - 100	2012-09-06	2022-03-30	1266	1013	934	62 - 178,75	TDM - Inter. C=0 - 25-75% - 7 months	-146 - 438	5	1846	146	111
30	Venlafaxin;P	Both	0 - 100	2012-01-06	2022-03-30	4458	3573	2938	165 - 644,5	TDM - Inter. C=0 - 25-75% - 7 months	-1308 - 2364	51	31309	528	327
31	Venlafaxin+O-desmethyl-venlafaxin;P	Both	0 - 100	2012-01-06	2022-03-30	4421	3559	2926	882,75 - 1921	TDM - Inter. C=0 - 25-75% - 7 months	-979 - 4045	143	34368	1533	1315
32	Zuclopenthixol;P	Both	0 - 100	2012-01-13	2022-03-30	2459	1548	1062	13 - 41	TDM - Inter. C=0 - 25-75% - 7 months	-57 - 123	1	1381	33	24

## Sheet: RH - Table 3
#	Analysis	Gender	Age	From Date	To Date	# Samples	Incl. Samples	# Patients	Percentile	Percentile Analysis	2SD	Min	Max	Average	Median	Tukey Fences	#Outliers
1	P-Amitriptylin	Both	0 - 100	2011-05-09	2022-04-26	3176	1953	1492	20 < X < 281	Inter. C=0 - 25-75% - 7 months	-275 < X < 657	1	4548	191	130
2	P-Amitriptylin+Nortriptylin	Both	0 - 100	2011-05-09	2022-04-26	2338	1404	1025	245 < X < 676	Inter. C=0 - 25-75% - 7 months	-303 < X < 1313	32	5648	505	431
3	P-Nortriptylin	Both	0 - 100	2011-05-09	2022-04-29	14610	7295	4671	195 < X < 502	Inter. C=0 - 25-75% - 7 months	-141 < X < 879	12	4650	369	345
4	P-Clomipramin	Both	0 - 100	2011-05-09	2022-04-29	1182	664	448	167 < X < 444	Inter. C=0 - 25-75% - 7 months	-274 < X < 970	20	4108	348	291
5	P-Desmethylclomipramin	Both	0 - 100	2011-05-09	2022-04-29	1174	661	445	188,5 < X < 636,5	Inter. C=0 - 25-75% - 7 months	-329 < X < 1263	16	4348	467	386
6	P-Clomipramin+Desmethylclomipramin	Both	0 - 100	2011-05-09	2022-04-29	1112	619	409	473,75 < X < 1126,5	Inter. C=0 - 25-75% - 7 months	-345 < X < 2083	42	5910	869	788
7	P-Clozapin	Both	0 - 100	2011-05-09	2022-04-29	20579	4279	2028	478 < X < 1502	Inter. C=0 - 25-75% - 7 months	-620 < X < 2780	10	7000	1080	921
8	P-Dosulepin	Both	0 - 100	2011-06-06	2022-04-06	245	139	107	99,5 < X < 346,5	Inter. C=0 - 25-75% - 7 months	-390 < X < 918	20	3000	264	193
9	P-Northiaden	Both	0 - 100	2011-06-06	2022-04-06	243	137	105	44,25 < X < 205,5	Inter. C=0 - 25-75% - 7 months	-324 < X < 672	16	1965	174	107
10	P-Dosulepin+Northiaden	Both	0 - 100	2011-06-06	2022-04-06	213	122	92	203 < X < 577,5	Inter. C=0 - 25-75% - 7 months	-458 < X < 1390	57	2876	466	339
11	P-Imipramin	Both	0 - 100	2011-05-18	2022-04-04	363	265	178	68 < X < 393,75	Inter. C=0 - 25-75% - 7 months	-210 < X < 750	20	1427	270	209
12	P-Desipramin	Both	0 - 100	2011-05-18	2022-04-04	368	268	179	55 < X < 327	Inter. C=0 - 25-75% - 7 months	-224 < X < 688	18	1447	232	173
13	P-Imipramin+Desipramin	Both	0 - 100	2011-10-27	2022-03-17	309	220	136	254 < X < 857	Inter. C=0 - 25-75% - 7 months	-208 < X < 1396	60	2116	594	542
