# Supplementary material for: Automated Interlaboratory Comparison of Therapeutic Drug Monitoring Data and Its Use for Evaluation of Published Therapeutic Reference Ranges
Source: Pharmaceutics. 2023 Feb 16;15(2):673. doi: 10.3390/pharmaceutics15020673 (PMC9964937; doi:10.3390/pharmaceutics15020673)
Supplement: Supplementary file 1 [file pharmaceutics-15-00673-s001.zip › Table S4 - Table 4 Supplementary data.xlsx]

## Sheet: AUH - Table 4
#	Analysis	Gender	Age	From Date	To Date	# Samples	Incl. Samples	# Patients	Percentile	Percentile Analysis	2SD	Min	Max	Average	Median	Tukey Fences	#Outliers
1	P-Amitriptylin	Females	0 - 100	2014-01-07	2019-01-08	1543	878	666	36 - 473,2	TDM - Inter. C=0 - 10-90% - 7 months	-196 - 652	6	1981	228	180
2	P-Amitriptylin+nortriptylin	Females	0 - 100	2014-01-07	2019-01-08	1819	1105	861	81 - 835	TDM - Inter. C=0 - 10-90% - 7 months	-201 - 1075	26	2697	437	397
3	P-Aripiprazol	Females	0 - 100	2015-03-03	2019-01-03	1544	1145	897	137,5 - 1197	TDM - Inter. C=0 - 10-90% - 7 months	-243 - 1433	1	2436	595	517
4	P-Aripiprazol+Dehydroaripiprazol	Females	0 - 100	2014-01-07	2019-01-03	1764	1335	1005	236,5 - 1400	TDM - Inter. C=0 - 10-90% - 7 months	-142 - 1674	12	3230	766	690
5	P-Citalopram	Females	0 - 100	2014-01-07	2019-01-01	1956	1621	1309	70 - 392	TDM - Inter. C=0 - 10-90% - 7 months	-187 - 637	21	3427	225	186
6	P-Clomipramin	Females	0 - 100	2014-01-10	2018-12-28	2452	1148	734	110 - 613,2	TDM - Inter. C=0 - 10-90% - 7 months	-116 - 804	1	2482	344	307
7	P-Clomipramin+desmethylclomipramin	Females	0 - 100	2014-01-08	2018-12-28	2456	1142	714	307,2 - 1276	TDM - Inter. C=0 - 10-90% - 7 months	-23 - 1617	120	3529	797	760
8	P-Clozapin	Females	0 - 100	2014-01-03	2019-01-08	5536	1356	578	428,2 - 2030	TDM - Inter. C=0 - 10-90% - 7 months	-120 - 2516	76	4455	1198	1112
9	P-Dehydroaripiprazol	Females	0 - 100	2015-03-03	2019-01-03	1521	1125	877	48,5 - 355,5	TDM - Inter. C=0 - 10-90% - 7 months	-60 - 444	1	766	192	168
10	P-Desipramin	Females	0 - 100	2014-01-14	2018-12-28	150	104	89	21 - 526,2	TDM - Inter. C=0 - 10-90% - 7 months	-279 - 669	1	1503	195	109
11	P-Desmethylclomipramin	Females	0 - 100	2014-01-10	2018-12-28	2439	1148	730	89,6 - 823	TDM - Inter. C=0 - 10-90% - 7 months	-153 - 999	1	1940	423	384
12	P-Duloxetin	Females	0 - 100	2014-01-14	2019-01-11	1601	1217	1020	50 - 437,6	TDM - Inter. C=0 - 10-90% - 7 months	-115 - 541	11	1550	213	168
13	P-Escitalopram	Females	0 - 100	2014-01-09	2019-01-01	923	726	526	32 - 186,4	TDM - Inter. C=0 - 10-90% - 7 months	-47 - 253	20	623	103	85
14	P-Fluoxetin	Females	0 - 100	2014-01-14	2019-01-03	584	413	344	138,2 - 1255,2	TDM - Inter. C=0 - 10-90% - 7 months	-320 - 1556	1	3110	618	519
15	P-Fluoxetin+Norfluoxetin	Females	0 - 100	2014-01-14	2018-12-20	348	272	232	379,8 - 1632,6	TDM - Inter. C=0 - 10-90% - 7 months	-292 - 2220	18	4920	964	879
16	P-Imipramin	Females	0 - 100	2014-01-14	2018-12-28	151	105	90	27 - 437,5	TDM - Inter. C=0 - 10-90% - 7 months	-123 - 489	7	692	183	133
17	P-Imipramin+desipramin	Females	0 - 100	2014-01-14	2018-12-28	149	103	88	71,6 - 832,6	TDM - Inter. C=0 - 10-90% - 7 months	-275 - 1041	42	1976	383	273
18	P-Mirtazapin	Females	0 - 100	2014-01-07	2019-01-01	848	706	567	38,6 - 262,4	TDM - Inter. C=0 - 10-90% - 7 months	-84 - 376	4	1127	146	123
19	P-Norfluoxetin	Females	0 - 100	2014-01-14	2019-01-03	590	416	347	290,8 - 1223,4	TDM - Inter. C=0 - 10-90% - 7 months	-42 - 1446	1	2064	702	676
20	P-Nortriptylin	Females	0 - 100	2014-01-03	2019-01-08	9358	4621	2817	111 - 628,9	TDM - Inter. C=0 - 10-90% - 7 months	-51 - 817	20	3004	383	377
21	P-OD-venlafaxin	Females	0 - 100	2014-01-07	2019-01-04	4855	3774	2799	316 - 1797,6	TDM - Inter. C=0 - 10-90% - 7 months	-772 - 2804	1	39420	1016	917
22	P-Olanzapin	Females	0 - 100	2014-01-08	2019-01-04	1686	1080	776	38 - 272	TDM - Inter. C=0 - 10-90% - 7 months	-74 - 350	20	1297	138	115
23	P-Paliperidon	Females	0 - 100	2014-01-08	2019-01-04	1981	1384	993	11 - 117,6	TDM - Inter. C=0 - 10-90% - 7 months	-40 - 156	2	488	58	43
24	P-Perphenazin	Females	0 - 100	2014-01-07	2018-12-28	712	355	224	1,8 - 15,25	TDM - Inter. C=0 - 10-90% - 7 months	-5 - 19	0,6	38,8	7	5,3
25	P-Quetiapin	Females	0 - 100	2014-01-03	2019-01-04	3169	2115	1553	31 - 847	TDM - Inter. C=0 - 10-90% - 7 months	-572 - 1304	13	3947	366	212
26	P-Risperidon	Females	0 - 100	2014-01-08	2019-01-04	1319	971	696	4 - 59	TDM - Inter. C=0 - 10-90% - 7 months	-44 - 96	2	390	26	15
27	P-Risperidon+Paliperidon	Females	0 - 100	2014-01-08	2019-01-04	1745	1252	895	17 - 156,8	TDM - Inter. C=0 - 10-90% - 7 months	-49 - 203	4	702	77	59
28	P-Sertralin	Females	0 - 100	2014-01-07	2019-01-03	3707	2835	2330	34 - 236	TDM - Inter. C=0 - 10-90% - 7 months	-70 - 318	5	1370	124	101
29	P-Venlafaxin	Females	0 - 100	2014-01-07	2019-01-04	4818	3751	2780	61 - 1042,9	TDM - Inter. C=0 - 10-90% - 7 months	-3031 - 4041	1	98564	505	300
30	P-Venlafaxin+OD-venlafaxin	Females	0 - 100	2014-01-07	2019-01-04	4795	3732	2764	517 - 2582,4	TDM - Inter. C=0 - 10-90% - 7 months	-203 - 3161	49	6866	1479	1351
31	P-Ziprasidon	Females	0 - 100	2014-01-08	2018-12-14	326	240	157	40 - 376	TDM - Inter. C=0 - 10-90% - 7 months	-161 - 547	19	1287	193	135
32	P-Zuclopenthixol	Females	0 - 100	2014-01-07	2019-01-03	1117	602	396	6,12 - 44,6	TDM - Inter. C=0 - 10-90% - 7 months	-11 - 57	2,1	114	23	17,7
33	P-Amitriptylin	Males	0 - 100	2014-01-07	2018-12-28	769	450	366	34 - 423	TDM - Inter. C=0 - 10-90% - 7 months	-156 - 584	6	1148	214	171
34	P-Amitriptylin+nortriptylin	Males	0 - 100	2014-01-07	2018-12-28	873	534	446	76 - 752,6	TDM - Inter. C=0 - 10-90% - 7 months	-200 - 988	26	2499	394	334
35	P-Aripiprazol	Males	0 - 100	2015-03-03	2019-01-03	1472	1041	797	91 - 1122	TDM - Inter. C=0 - 10-90% - 7 months	-327 - 1433	1	3427	553	463
36	P-Aripiprazol+Dehydroaripiprazol	Males	0 - 100	2014-01-14	2019-01-03	1680	1197	883	200,7 - 1353,9	TDM - Inter. C=0 - 10-90% - 7 months	-160 - 1584	12	2820	712	639
37	P-Citalopram	Males	0 - 100	2014-01-07	2019-01-01	1034	860	671	66 - 331	TDM - Inter. C=0 - 10-90% - 7 months	-127 - 509	21	2820	191	160
38	P-Clomipramin	Males	0 - 100	2014-01-10	2018-12-28	1369	635	457	80,5 - 605,5	TDM - Inter. C=0 - 10-90% - 7 months	-200 - 864	1	4175	332	290
39	P-Clomipramin+desmethylclomipramin	Males	0 - 100	2014-01-10	2018-12-28	1328	618	441	240,6 - 1183	TDM - Inter. C=0 - 10-90% - 7 months	-49 - 1519	120	2918	735	705
40	P-Clozapin	Males	0 - 100	2014-01-07	2019-01-08	8487	1866	818	380,2 - 1930	TDM - Inter. C=0 - 10-90% - 7 months	-106 - 2334	75	4101	1114	1043
41	P-Dehydroaripiprazol	Males	0 - 100	2015-03-03	2019-01-03	1454	1029	784	34,9 - 334	TDM - Inter. C=0 - 10-90% - 7 months	-78 - 430	1	1169	176	149
42	P-Desipramin	Males	0 - 100	2014-05-13	2018-11-29	94	40	36	14 - 351	TDM - Inter. C=0 - 10-90% - 7 months	-130 - 418	2	545	144	88
43	P-Desmethylclomipramin	Males	0 - 100	2014-01-10	2018-12-28	1359	629	454	68,9 - 713,5	TDM - Inter. C=0 - 10-90% - 7 months	-155 - 889	1	1806	367	322
44	P-Duloxetin	Males	0 - 100	2014-01-07	2018-12-28	677	521	446	38,1 - 372,9	TDM - Inter. C=0 - 10-90% - 7 months	-123 - 489	11	1000	183	138
45	P-Escitalopram	Males	0 - 100	2014-01-21	2019-01-01	580	390	269	34 - 213	TDM - Inter. C=0 - 10-90% - 7 months	-108 - 324	20	1501	108	76
46	P-Fluoxetin	Males	0 - 100	2014-01-14	2018-12-20	199	143	124	82,8 - 836	TDM - Inter. C=0 - 10-90% - 7 months	-537 - 1483	1	3930	473	353
47	P-Fluoxetin+Norfluoxetin	Males	0 - 100	2014-01-14	2018-12-20	140	110	94	323 - 1215	TDM - Inter. C=0 - 10-90% - 7 months	-229 - 1931	20	4883	851	825
48	P-Imipramin	Males	0 - 100	2014-05-13	2018-11-29	94	40	36	25 - 369	TDM - Inter. C=0 - 10-90% - 7 months	-130 - 506	13	638	188	111
49	P-Imipramin+desipramin	Males	0 - 100	2014-05-13	2018-11-29	90	39	35	62,2 - 677,5	TDM - Inter. C=0 - 10-90% - 7 months	-177 - 859	48	1183	341	313
50	P-Mirtazapin	Males	0 - 100	2014-01-09	2019-01-04	691	538	433	36 - 243,2	TDM - Inter. C=0 - 10-90% - 7 months	-99 - 357	5	1072	129	100
51	P-Norfluoxetin	Males	0 - 100	2014-01-14	2018-12-20	202	144	125	205,6 - 1065	TDM - Inter. C=0 - 10-90% - 7 months	-73 - 1275	1	1852	601	595
52	P-Nortriptylin	Males	0 - 100	2014-01-07	2019-01-08	4878	2393	1618	98 - 613	TDM - Inter. C=0 - 10-90% - 7 months	-88 - 800	20	3352	356	335
53	P-OD-venlafaxin	Males	0 - 100	2014-01-07	2019-01-04	2393	1846	1381	286,2 - 1698,8	TDM - Inter. C=0 - 10-90% - 7 months	-191 - 2093	1	5239	951	880
54	P-Olanzapin	Males	0 - 100	2014-01-08	2018-12-30	2313	1594	1077	38 - 232,6	TDM - Inter. C=0 - 10-90% - 7 months	-51 - 301	20	1110	125	106
55	P-Paliperidon	Males	0 - 100	2014-01-08	2018-12-30	2969	2027	1355	11 - 103	TDM - Inter. C=0 - 10-90% - 7 months	-36 - 140	2	616	52	40
56	P-Perphenazin	Males	0 - 100	2014-01-14	2018-12-28	512	266	181	1,7 - 12,3	TDM - Inter. C=0 - 10-90% - 7 months	-4 - 16	0,6	48,2	6	5,1
57	P-Quetiapin	Males	0 - 100	2014-01-08	2019-01-04	2041	1465	1098	37 - 856,5	TDM - Inter. C=0 - 10-90% - 7 months	-593 - 1359	13	3952	383	227
58	P-Risperidon	Males	0 - 100	2014-01-08	2018-12-30	1840	1299	867	3 - 57	TDM - Inter. C=0 - 10-90% - 7 months	-36 - 84	2	282	24	13
59	P-Risperidon+Paliperidon	Males	0 - 100	2014-01-08	2018-12-30	2571	1779	1202	16 - 127	TDM - Inter. C=0 - 10-90% - 7 months	-42 - 174	4	898	66	53
60	P-Sertralin	Males	0 - 100	2014-01-07	2019-01-03	1706	1311	1108	31 - 223	TDM - Inter. C=0 - 10-90% - 7 months	-74 - 306	5	995	116	91
61	P-Venlafaxin	Males	0 - 100	2014-01-07	2019-01-04	2377	1835	1373	51 - 840	TDM - Inter. C=0 - 10-90% - 7 months	-490 - 1250	1	8385	380	256
62	P-Venlafaxin+OD-venlafaxin	Males	0 - 100	2014-01-07	2019-01-04	2366	1829	1369	462 - 2414,1	TDM - Inter. C=0 - 10-90% - 7 months	-232 - 2916	57	7787	1342	1221
63	P-Ziprasidon	Males	0 - 100	2014-01-17	2018-12-30	204	135	88	33,5 - 321,5	TDM - Inter. C=0 - 10-90% - 7 months	-123 - 453	20	971	165	124
64	P-Zuclopenthixol	Males	0 - 100	2014-01-07	2019-01-03	1275	760	489	7,4 - 41,2	TDM - Inter. C=0 - 10-90% - 7 months	-17 - 63	2,1	301	23	18,3
