# Supplementary material for: Automated Interlaboratory Comparison of Therapeutic Drug Monitoring Data and Its Use for Evaluation of Published Therapeutic Reference Ranges
Source: Pharmaceutics. 2023 Feb 16;15(2):673. doi: 10.3390/pharmaceutics15020673 (PMC9964937; doi:10.3390/pharmaceutics15020673)
Supplement: Supplementary file 1 [file pharmaceutics-15-00673-s001.zip › Table S5 - Table 5 Supplementary data.xlsx]

## Sheet: AUH - Table 5
#	Analysis	Gender	Age	From Date	To Date	# Samples	Incl. Samples	# Patients	Percentile	Percentile Analysis	2SD	Min	Max	Average	Median	Tukey Fences	#Outliers
1	P-Amitriptylin	Both	20 - 64	2014-01-07	2019-01-03	1711	991	772	34 - 453,8	TDM - Inter. C=0 - 10-90% - 7 months	-182 - 622	6	1974	220	171
2	P-Amitriptylin+nortriptylin	Both	20 - 64	2014-01-07	2019-01-03	1982	1214	969	77 - 799,6	TDM - Inter. C=0 - 10-90% - 7 months	-207 - 1045	26	2697	419	356
3	P-Aripiprazol	Both	20 - 64	2015-03-03	2019-01-03	2448	1830	1424	135 - 1154	TDM - Inter. C=0 - 10-90% - 7 months	-268 - 1444	1	3427	588	506
4	P-Aripiprazol+Dehydroaripiprazol	Both	20 - 64	2014-01-07	2019-01-03	2836	2131	1590	221 - 1380,9	TDM - Inter. C=0 - 10-90% - 7 months	-140 - 1636	12	3230	748	681
5	P-Citalopram	Both	20 - 64	2014-01-07	2019-01-01	2089	1748	1408	65 - 363	TDM - Inter. C=0 - 10-90% - 7 months	-173 - 583	21	3332	205	170
6	P-Clomipramin	Both	20 - 64	2014-01-10	2018-12-28	3131	1475	996	98,5 - 622,5	TDM - Inter. C=0 - 10-90% - 7 months	-150 - 838	1	4175	344	304
7	P-Clomipramin+desmethylclomipramin	Both	20 - 64	2014-01-10	2018-12-28	3074	1447	964	283,7 - 1252	TDM - Inter. C=0 - 10-90% - 7 months	-35 - 1585	120	3529	775	748
8	P-Clozapin	Both	20 - 64	2014-01-03	2019-01-08	12603	2894	1272	411,4 - 1999,2	TDM - Inter. C=0 - 10-90% - 7 months	-106 - 2430	75	4455	1162	1084
9	P-Dehydroaripiprazol	Both	20 - 64	2015-03-03	2019-01-03	2425	1811	1405	46 - 353,9	TDM - Inter. C=0 - 10-90% - 7 months	-65 - 443	1	1169	189	166
10	P-Desipramin	Both	20 - 64	2014-01-14	2018-12-28	164	111	100	17,2 - 409,8	TDM - Inter. C=0 - 10-90% - 7 months	-279 - 629	1	1503	175	87
11	P-Desmethylclomipramin	Both	20 - 64	2014-01-10	2018-12-28	3108	1467	987	84,7 - 775	TDM - Inter. C=0 - 10-90% - 7 months	-157 - 959	1	1940	401	355
12	P-Duloxetin	Both	20 - 64	2014-01-07	2019-01-11	1708	1342	1154	43 - 401,8	TDM - Inter. C=0 - 10-90% - 7 months	-119 - 509	11	1550	195	152
13	P-Escitalopram	Both	20 - 64	2014-01-09	2019-01-01	1130	843	607	32 - 188,4	TDM - Inter. C=0 - 10-90% - 7 months	-77 - 279	20	1501	101	77
14	P-Fluoxetin	Both	20 - 64	2014-01-14	2019-01-03	442	318	269	111 - 1209,6	TDM - Inter. C=0 - 10-90% - 7 months	-441 - 1567	1	3930	563	400
15	P-Fluoxetin+Norfluoxetin	Both	20 - 64	2014-01-14	2018-12-20	318	246	215	326,6 - 1650,2	TDM - Inter. C=0 - 10-90% - 7 months	-388 - 2328	18	4920	970	859
16	P-Imipramin	Both	20 - 64	2014-01-14	2018-12-28	165	113	102	25,3 - 338,5	TDM - Inter. C=0 - 10-90% - 7 months	-118 - 430	7	682	156	115
17	P-Imipramin+desipramin	Both	20 - 64	2014-01-14	2018-12-28	160	109	98	66,8 - 782,9	TDM - Inter. C=0 - 10-90% - 7 months	-278 - 958	42	1976	340	254
18	P-Mirtazapin	Both	20 - 64	2014-01-09	2019-01-04	926	764	615	34 - 234,6	TDM - Inter. C=0 - 10-90% - 7 months	-101 - 359	4	1127	129	107
19	P-Norfluoxetin	Both	20 - 64	2014-01-14	2019-01-03	445	319	270	246,3 - 1119,3	TDM - Inter. C=0 - 10-90% - 7 months	-72 - 1376	1	1940	652	631
20	P-Nortriptylin	Both	20 - 64	2014-01-03	2019-01-08	11194	5509	3510	107 - 625,1	TDM - Inter. C=0 - 10-90% - 7 months	-61 - 815	20	3352	377	365
21	P-OD-venlafaxin	Both	20 - 64	2014-01-07	2019-01-04	5852	4620	3470	295 - 1699	TDM - Inter. C=0 - 10-90% - 7 months	-696 - 2616	1	39420	960	867
22	P-Olanzapin	Both	20 - 64	2014-01-08	2019-01-04	3174	2174	1497	39 - 256	TDM - Inter. C=0 - 10-90% - 7 months	-62 - 330	20	1297	134	113
23	P-Paliperidon	Both	20 - 64	2014-01-08	2018-12-30	4037	2770	1883	12 - 111	TDM - Inter. C=0 - 10-90% - 7 months	-37 - 147	2	616	55	43
24	P-Perphenazin	Both	20 - 64	2014-01-07	2018-12-28	998	506	335	1,6 - 14	TDM - Inter. C=0 - 10-90% - 7 months	-5 - 19	0,6	48,2	7	5,4
25	P-Quetiapin	Both	20 - 64	2014-01-03	2019-01-04	4062	2869	2152	33 - 877	TDM - Inter. C=0 - 10-90% - 7 months	-581 - 1351	13	3952	385	228
26	P-Risperidon	Both	20 - 64	2014-01-08	2018-12-30	2536	1816	1238	3 - 62	TDM - Inter. C=0 - 10-90% - 7 months	-42 - 94	2	390	26	14
27	P-Risperidon+Paliperidon	Both	20 - 64	2014-01-08	2018-12-30	3459	2413	1647	18 - 140,7	TDM - Inter. C=0 - 10-90% - 7 months	-44 - 188	4	898	72	58
28	P-Sertralin	Both	20 - 64	2014-01-07	2019-01-03	4180	3213	2650	32 - 232	TDM - Inter. C=0 - 10-90% - 7 months	-70 - 310	5	890	120	96
29	P-Venlafaxin	Both	20 - 64	2014-01-07	2019-01-04	5806	4590	3445	54 - 934	TDM - Inter. C=0 - 10-90% - 7 months	-2746 - 3658	1	98564	456	270
30	P-Venlafaxin+OD-venlafaxin	Both	20 - 64	2014-01-07	2019-01-04	5782	4571	3430	468,1 - 2459,8	TDM - Inter. C=0 - 10-90% - 7 months	-213 - 2975	49	6866	1381	1249
31	P-Ziprasidon	Both	20 - 64	2014-01-08	2018-12-30	488	348	230	39,8 - 361	TDM - Inter. C=0 - 10-90% - 7 months	-154 - 526	19	1287	186	133
32	P-Zuclopenthixol	Both	20 - 64	2014-01-07	2019-01-03	1899	1088	729	6,88 - 44,12	TDM - Inter. C=0 - 10-90% - 7 months	-11 - 57	2,1	137,3	23	19,1
33	P-Amitriptylin	Both	65 - 100	2014-01-14	2019-01-08	545	319	250	39 - 471,1	TDM - Inter. C=0 - 10-90% - 7 months	-133 - 587	7	971	227	191
34	P-Amitriptylin+nortriptylin	Both	65 - 100	2014-01-14	2019-01-08	655	407	328	86,7 - 835,6	TDM - Inter. C=0 - 10-90% - 7 months	-142 - 998	29	1588	428	405
35	P-Aripiprazol	Both	65 - 100	2015-03-31	2018-12-28	210	128	108	1 - 1196	TDM - Inter. C=0 - 10-90% - 7 months	-436 - 1468	1	2216	516	405
36	P-Aripiprazol+Dehydroaripiprazol	Both	65 - 100	2014-01-14	2018-12-28	186	125	102	221 - 1409	TDM - Inter. C=0 - 10-90% - 7 months	-238 - 1654	12	2370	708	596
37	P-Citalopram	Both	65 - 100	2014-01-07	2019-01-01	845	698	554	77,8 - 409	TDM - Inter. C=0 - 10-90% - 7 months	-86 - 550	23	1177	232	199
38	P-Clomipramin	Both	65 - 100	2014-01-10	2018-12-28	610	290	196	83 - 560	TDM - Inter. C=0 - 10-90% - 7 months	-126 - 762	1	1475	318	288
39	P-Clomipramin+desmethylclomipramin	Both	65 - 100	2014-01-08	2018-12-28	628	293	192	313,8 - 1234,3	TDM - Inter. C=0 - 10-90% - 7 months	-36 - 1576	120	2485	770	729
40	P-Clozapin	Both	65 - 100	2014-01-10	2019-01-03	1056	297	137	332,7 - 1792,9	TDM - Inter. C=0 - 10-90% - 7 months	-157 - 2255	76	4101	1049	1000
41	P-Dehydroaripiprazol	Both	65 - 100	2015-03-11	2018-12-28	195	117	96	11,9 - 380,1	TDM - Inter. C=0 - 10-90% - 7 months	-124 - 480	1	833	178	144
42	P-Desipramin	Both	65 - 100	2014-01-28	2018-11-01	44	32	25	21,8 - 389,8	TDM - Inter. C=0 - 10-90% - 7 months	-143 - 533	4	621	195	165
43	P-Desmethylclomipramin	Both	65 - 100	2014-01-10	2018-12-28	605	291	197	70,4 - 803,8	TDM - Inter. C=0 - 10-90% - 7 months	-158 - 970	1	1710	406	355
44	P-Duloxetin	Both	65 - 100	2014-01-14	2019-01-03	526	368	290	62,8 - 468,2	TDM - Inter. C=0 - 10-90% - 7 months	-109 - 587	11	980	239	185
45	P-Escitalopram	Both	65 - 100	2014-01-14	2019-01-01	347	263	188	36,3 - 218,7	TDM - Inter. C=0 - 10-90% - 7 months	-49 - 283	20	585	117	92
46	P-Fluoxetin	Both	65 - 100	2014-01-28	2018-12-28	73	53	38	75,3 - 1283,8	TDM - Inter. C=0 - 10-90% - 7 months	-370 - 1566	1	2250	598	487
47	P-Fluoxetin+Norfluoxetin	Both	65 - 100	2014-01-28	2018-12-20	42	34	26	156,4 - 1442,8	TDM - Inter. C=0 - 10-90% - 7 months	-356 - 2184	20	3550	914	826
48	P-Imipramin	Both	65 - 100	2014-03-04	2018-11-01	44	31	24	50,4 - 528,8	TDM - Inter. C=0 - 10-90% - 7 months	-57 - 635	23	692	289	259
49	P-Imipramin+desipramin	Both	65 - 100	2014-01-28	2018-11-01	45	32	25	61,2 - 895,4	TDM - Inter. C=0 - 10-90% - 7 months	-128 - 1080	44	1183	476	470
50	P-Mirtazapin	Both	65 - 100	2014-01-07	2019-01-04	571	464	376	42 - 280,2	TDM - Inter. C=0 - 10-90% - 7 months	-72 - 376	5	855	152	128
51	P-Norfluoxetin	Both	65 - 100	2014-01-28	2018-12-28	75	55	40	8,5 - 1122	TDM - Inter. C=0 - 10-90% - 7 months	-148 - 1376	1	1653	614	577
52	P-Nortriptylin	Both	65 - 100	2014-01-10	2019-01-08	2912	1454	947	97 - 614,2	TDM - Inter. C=0 - 10-90% - 7 months	-70 - 798	20	2065	364	352
53	P-OD-venlafaxin	Both	65 - 100	2014-01-07	2019-01-01	1317	949	703	364 - 1972,8	TDM - Inter. C=0 - 10-90% - 7 months	-148 - 2472	1	4463	1162	1094
54	P-Olanzapin	Both	65 - 100	2014-01-10	2018-12-21	700	431	323	35 - 203,8	TDM - Inter. C=0 - 10-90% - 7 months	-50 - 278	20	680	114	97
55	P-Paliperidon	Both	65 - 100	2014-01-08	2018-12-30	664	482	353	11 - 114,8	TDM - Inter. C=0 - 10-90% - 7 months	-41 - 151	2	358	55	40
56	P-Perphenazin	Both	65 - 100	2014-01-14	2018-12-11	201	110	69	2,1 - 12,7	TDM - Inter. C=0 - 10-90% - 7 months	-3 - 17	0,9	31,3	7	4,8
57	P-Quetiapin	Both	65 - 100	2014-01-10	2019-01-04	625	462	352	31 - 698,6	TDM - Inter. C=0 - 10-90% - 7 months	-566 - 1186	13	3827	310	169
58	P-Risperidon	Both	65 - 100	2014-01-08	2018-12-30	505	373	270	3,3 - 42	TDM - Inter. C=0 - 10-90% - 7 months	-26 - 66	2	217	20	12
59	P-Risperidon+Paliperidon	Both	65 - 100	2014-01-08	2018-12-30	630	466	341	17,6 - 142,4	TDM - Inter. C=0 - 10-90% - 7 months	-47 - 189	5	470	71	53
60	P-Sertralin	Both	65 - 100	2014-01-07	2018-12-28	594	460	402	32 - 231	TDM - Inter. C=0 - 10-90% - 7 months	-67 - 305	6	660	119	97
61	P-Venlafaxin	Both	65 - 100	2014-01-07	2019-01-01	1310	945	701	75,5 - 1084	TDM - Inter. C=0 - 10-90% - 7 months	-655 - 1669	1	8385	507	344
62	P-Venlafaxin+OD-venlafaxin	Both	65 - 100	2014-01-07	2019-01-01	1301	940	697	683 - 2774	TDM - Inter. C=0 - 10-90% - 7 months	-136 - 3520	55	7787	1692	1600
63	P-Ziprasidon	Both	65 - 100	2014-05-05	2018-12-12	29	24	16	22,6 - 296	TDM - Inter. C=0 - 10-90% - 7 months	-60 - 340	19	339	140	131
64	P-Zuclopenthixol	Both	65 - 100	2014-01-14	2019-01-03	469	265	164	5,55 - 35,55	TDM - Inter. C=0 - 10-90% - 7 months	-12 - 48	2,3	114	18	13,4
